# Supplementary material for: The endosymbiont Spiroplasma poulsonii increases Drosophila melanogaster resistance to pathogens by enhancing iron sequestration and melanization
Source: mBio. 2024 Jun 28;15(8):e00936-24. doi: 10.1128/mbio.00936-24 (PMC11323552; doi:10.1128/mbio.00936-24)
Supplement: Table S1 — Genes differentially expressed between Spiroplasma-harboring and Spiroplasma-free 10-day-old Oregon R female flies. [file mbio.00936-24-s0002.csv]

FB_ID	baseMean	log2FoldChange	lfcSE	stat	pvalue	padj	symbol
FBgn0028396	261.4665656	-2.633803796	0.987203824	-2.667943268	0.007631714	0.042977655	TotA
FBgn0031701	7.514659364	-2.948383975	1.088228147	-2.709343609	0.006741648	NA	TotM
FBgn0025583	321.4206559	2.324230797	0.550154024	4.22469108	2.39E-05	0.000642649	BomS2
FBgn0040734	19.11986895	5.246670304	1.009219769	5.198739129	2.01E-07	1.41E-05	BomS5
FBgn0032835	604.097839	2.056704269	0.497753139	4.131976492	3.60E-05	0.000873073	CG16772
FBgn0034512	2565.933004	2.301341915	0.483445566	4.760291695	1.93E-06	8.31E-05	Bombardier
FBgn0053462	2.661943226	4.880995376	1.721287869	2.835664774	0.004573042	NA	CG33462
FBgn0040653	195.1058046	2.064938601	0.587685168	3.513681667	0.000441942	0.005803732	Daisho1
FBgn0040069	14.1736023	2.150827527	0.656274397	3.277329628	0.00104794	0.010590702	vanin-like
FBgn0034328	108.2312648	4.800851263	0.900580597	5.330840217	9.78E-08	7.81E-06	BomBc1
FBgn0040582	176.3740552	4.234842129	0.617578566	6.857171482	7.02E-12	2.99E-09	BomBc3
FBgn0034329	111.4832142	2.563744036	0.631131883	4.062136782	4.86E-05	0.001117978	BomS1
FBgn0040736	332.1084267	2.604190605	0.554544524	4.696089302	2.65E-06	0.000109808	BomS3
FBgn0039629	58.59947651	2.157120784	0.375609833	5.742982726	9.30E-09	1.12E-06	CG11842
FBgn0032639	6.420730018	4.22689018	1.341826932	3.150100864	0.001632141	NA	CG18563
FBgn0025642	3.315419629	4.153486491	1.608223922	2.58265434	0.00980435	NA	CG32812
FBgn0027584	857.3807877	3.319821594	0.733813237	4.52406883	6.07E-06	0.000213607	CG4757
FBgn0034511	183.3358263	2.832226813	0.518307755	5.464372829	4.65E-08	4.11E-06	GNBP-like3
FBgn0039593	17.3836883	2.725786158	0.622270941	4.380384776	1.18E-05	0.000371788	Sid
FBgn0032638	29.76602499	8.368636508	1.273012458	6.573884218	4.90E-11	1.46E-08	SPH93
FBgn0022355	5519.776571	2.069553715	0.291669928	7.095533385	1.29E-12	6.40E-10	Tsf1
FBgn0067905	23.51165353	3.143528255	0.589146849	5.335729552	9.52E-08	7.67E-06	Daisho2
